# Supplementary material for: NLRP3 Inflammasome Activates Endothelial-to-Mesenchymal Transition via Focal Adhesion Kinase Pathway in Bleomycin-Induced Pulmonary Fibrosis
Source: Int J Mol Sci. 2023 Oct 31;24(21):15813. doi: 10.3390/ijms242115813 (PMC10648980; doi:10.3390/ijms242115813)
Supplement: Supplementary file 1 [file ijms-24-15813-s001.zip]

Archive with 1 entries (1 files):
- ijms-2643841-supplementary.pdf
